# Supplementary material for: The Design of Health Promoting Outdoor Environments for People with Young-Onset Dementia—A Study from a Rehabilitation Garden
Source: Int J Environ Res Public Health. 2024 Aug 9;21(8):1047. doi: 10.3390/ijerph21081047 (PMC11353659; doi:10.3390/ijerph21081047)
Supplement: Supplementary file 1 [file ijerph-21-01047-s001.zip]

Archive with 1 entries (1 files):
- ijerph-3060199-supplementary.pdf
